# Supplementary material for: Escherichia coli adhesion portion FimH functions as an adjuvant for cancer immunotherapy
Source: Nat Commun. 2020 Mar 4;11:1187. doi: 10.1038/s41467-020-15030-4 (PMC7055316; doi:10.1038/s41467-020-15030-4)
Supplement: Supplementary file 4 — Source Data [file 41467_2020_15030_MOESM4_ESM.xlsx]

## Sheet: Figure 1
Figure 1a CD8a+
	CD40				CD80				CD86				MHC class I				MHC class II
	PBS	FimH	LPS		PBS	FimH	LPS		PBS	FimH	LPS		PBS	FimH	LPS		PBS	FimH	LPS
1	4.8	21.3	13.2		1.1	2.9	2.6		0.35	14.5	15.1		1	17.5	9.8		1.3	38.7	15.4
2	4.46	20.1	11.4		1.09	2.86	2.54		0.32	14.2	13.1		1.1	16.4	9.4		1.2	36.2	13.2
3	4.3	16	10		1.05	2.54	2.3		0.31	13.2	12.6		0.95	16.3	8.7		1.1	33.4	11.4
4	4.1	16.5	9.8		0.98	2.53	2.2		0.3	12	12.1		0.92	14.8	8.1		1	32.1	9.8
5	3.7	16.2	8.3		0.95	2.51	2.15		0.29	11.6	11.8		0.84	14.5	7.6		0.98	28.7	8.4
6	3.5	15.3	7.5		0.93	2.48	2.22		0.28	10.52	10.48		0.79	13.5	7.3		0.97	27.9	7.1
	4.14333	17.5667	10.0333		1.01667	2.63667	2.335		0.308333	12.67	12.53		0.933333	15.5	8.48333		1.09167	32.8333	10.8833
	0.483391	2.48811	2.06753		0.0731209	0.190018	0.189288		0.0248328	1.56122	1.53981		0.111295	1.47919	0.99482		0.134821	4.19603	3.08831
CD8a-
	CD40				CD80				CD86				MHC class I				MHC class II
	PBS	FimH	LPS		PBS	FimH	LPS		PBS	FimH	LPS		PBS	FimH	LPS		PBS	FimH	LPS
1	2.57	13.4	9.3		1.16	2.53	2.21		0.22	9.5	9.13		0.68	14.3	9.13		1.6	25.3	7.03
2	2.46	12.6	9.1		1.065	2.46	2.03		0.21	8.4	9.1		0.6	13.5	8.32		1.56	22.4	6.81
3	2.49	12.5	7.8		1.03	2.35	1.95		0.2	8.3	8.4		0.74	11.8	7.53		1.49	22	7.35
4	2.23	11.3	7.5		0.96	2.23	1.93		0.198	8.2	8.2		0.46	10.6	7.32		1.45	20.1	6.51
5	2.13	10.7	7.3		0.932	2.1	1.86		0.195	7.3	7.1		0.58	9.8	6.98		1.38	19.8	5.78
6	2.15	9.2	6.2		0.921	2.035	1.75		0.193	7.1	6.9		0.84	8.9	6.13		1.65	18.7	5.9
	2.33833	11.6167	7.86667		1.01133	2.28417	1.955		0.202667	8.13333	8.13833		0.65	11.4833	7.56833		1.52167	21.3833	6.56333
	0.190832	1.53025	1.16733		0.0921079	0.197292	0.156429		0.0103473	0.864099	0.958341		0.133116	2.11605	1.04708		0.100283	2.37101	0.625129
		40								80							86							MI							MII
Figure 1b		PBS			FimH					PBS			FimH				PBS			FimH				PBS			FimH				PBS			FimH
		Wild	TLR-2	TLR-4	Wild	TLR-2	TLR-4			Wild	TLR-2	TLR-4	Wild	TLR-2	TLR-4		Wild	TLR-2	TLR-4	Wild	TLR-2	TLR-4		Wild	TLR-2	TLR-4	Wild	TLR-2	TLR-4		Wild	TLR-2	TLR-4	Wild	TLR-2	TLR-4
	1	2.784	2.65	2.69	16.5	17.3	4.1		1	1.08	1.06	1.05	2.8	2.98	1.56		2.1	1.96	1.95	12.6	13.5	3.2		1.5	1.5	1.5	19.3	18.9	3.1		2.9	2.8	3.1	29.7	26.7	6.5
	2	2.75	2.56	2.64	14.3	16.3	4.3		2	1.09	1.03	0.97	2.76	2.63	1.46		1.9	1.84	1.92	12.1	13.2	3.5		1.7	1.5	1.4	18.7	18.7	3.2		2.8	2.5	2.8	28.4	25.3	6.3
	3	2.6	2.43	2.62	14.03	15.4	4.12		3	1.02	1.01	0.93	2.46	2.12	1.063		1.8	1.81	1.75	11.1	12.4	3.2		1.6	1.2	1.6	16.5	17.3	2.2		2.2	2	2.6	26.4	26.8	4.5
	4	2.5	2.41	2.513	13.5	13.5	3.8		4	1.01	0.89	0.91	2.31	2.03	0.98		1.78	1.71	1.72	10.6	11.6	1.4		1.5	1.21	1.3	15.4	12.4	2.5		2.1	2	1.9	25.4	19.5	3.9
	5	2.54	2.312	2.521	12.3	13.4	3.2		5	0.98	0.83	0.81	2.15	1.98	0.78		1.7	1.65	1.69	9.1	9.7	1.3		1.2	1.1	1.4	13.2	12.3	1.6		1.8	1.8	1.8	23.8	24.3	4.9
	6	2.46	2.298	2.34	12.4	9.42	2.9		6	0.93	0.76	0.8	2.13	2.13	0.59		1.68	1.65	1.62	8.6	8.9	1.3		1.1	1.2	1.2	13.6	14.1	1.8		1.76	1.6	1.9	25.7	22.5	4.8
		2.60567	2.44333	2.554	13.8383	14.22	3.73667			1.01833	0.93	0.911667	2.435	2.31167	1.07217		1.82667	1.77	1.775	10.6833	11.55	2.31667		1.43333	1.285	1.4	16.1167	15.6167	2.4		2.26	2.11667	2.35	26.5667	24.1833	5.15
		0.133689	0.138551	0.12555	1.54169	2.80842	0.563619			0.0604704	0.121491	0.0955859	0.293036	0.401767	0.378106		0.155263	0.122474	0.131567	1.59426	1.88122	1.08336		0.233809	0.171318	0.141421	2.54198	3.05838	0.660303		0.488262	0.449073	0.554076	2.14352	2.8003	1.03102
Figure 1c
		IL-6								IL-12p40							TNF-a
		PBS			FimH					PBS			FimH				PBS			FimH
		Wild	TLR-2	TLR-4	Wild	TLR-2	TLR-4			Wild	TLR-2	TLR-4	Wild	TLR-2	TLR-4		Wild	TLR-2	TLR-4	Wild	TLR-2	TLR-4
	1	0.011	0.0098	0.012	0.213	0.239	0.038		1	0.006	0.003	0.006	0.298	0.298	0.036		0.05	0.046	0.037	0.49	0.513	0.106
	2	0.01	0.0092	0.011	0.221	0.235	0.036		2	0.003	0.004	0.005	0.297	0.316	0.056		0.053	0.075	0.046	0.438	0.495	0.098
	3	0.018	0.012	0.013	0.199	0.211	0.031		3	0.008	0.005	0.008	0.265	0.235	0.039		0.075	0.034	0.057	0.516	0.435	0.084
	4	0.011	0.011	0.012	0.195	0.203	0.0296		4	0.004	0.003	0.003	0.259	0.203	0.041		0.046	0.053	0.064	0.493	0.412	0.068
	5	0.01	0.01	0.016	0.187	0.199	0.0284		5	0.004	0.008	0.005	0.295	0.195	0.026		0.042	0.061	0.034	0.415	0.395	0.076
	6	0.0016	0.01	0.018	0.182	0.173	0.0267		6	0.005	0.004	0.004	0.231	0.235	0.038		0.034	0.038	0.024	0.452	0.436	0.097
		0.0102667	0.0103333	0.0136667	0.1995	0.21	0.0316167			0.005	0.0045	0.00516667	0.274167	0.247	0.0393333		0.05	0.0511667	0.0436667	0.467333	0.447667	0.0881667
		0.00521792	0.00100133	0.00273252	0.0150167	0.0245194	0.00444811			0.00178885	0.00187083	0.0017224	0.027206	0.0495782	0.0097091		0.0139284	0.0152501	0.0149755	0.0384066	0.0465861	0.0145934
Figure 1d
		IFN-g								T-bet
		PBS			FimH					PBS			FimH
		Wild	TLR-2	TLR-4	Wild	TLR-2	TLR-4			Wild	TLR-2	TLR-4	Wild	TLR-2	TLR-4
	1	0.16	0.18	0.19	0.71	0.78	0.23		1	2.63	2.94	2.63	11.6	14.9	3.8
	2	0.18	0.16	0.21	0.763	0.795	0.25		2	2.53	3.16	2.49	14.3	13.5	4.6
	3	0.19	0.13	0.2	0.798	0.921	0.29		3	2.34	1.94	2.84	12.3	11.6	2.9
	4	0.21	0.13	0.13	0.812	0.805	0.24		4	1.89	3.16	1.96	8.6	6.4	3.1
	5	0.11	0.15	0.13	0.683	0.692	0.16		5	2.94	1.97	1.84	6.7	6.7	4.9
	6	0.13	0.16	0.15	0.623	0.536	0.18		6	1.76	1.84	2.46	8.7	6.2	5.1
		0.163333	0.151667	0.168333	0.7315	0.754833	0.225			2.34833	2.50167	2.37	10.3667	9.88333	4.06667
		0.0377712	0.0194079	0.0360093	0.0727757	0.129777	0.0476445			0.451372	0.647284	0.389872	2.83102	3.92501	0.939503

## Sheet: Figure 2
Figure 2a		Without ATP									ATP
		0	0.16	0.31	0.62	1.25	2.5	5	LPS		0	0.16	0.31	0.62	1.25	2.5	5	LPS
	1	31	31.5	32.1	32.6	31.6	32.6	33.1	330.9		0.03	0.031	0.034	0.041	0.03	0.033	0.033	2.65
	2	31.5	30.9	32.6	32.8	30.5	32.4	32.5	370.7		0.034	0.032	0.031	0.031	0.031	0.031	0.031	2.97
	3	30.8	31.9	30.5	33.6	32.8	32.8	30.6	310.6		0.026	0.031	0.032	0.026	0.031	0.032	0.036	3.28
	4	32.6	32.1	31.8	31.5	33.4	30.6	33.6	324.6		0.026	0.029	0.033	0.031	0.035	0.029	0.034	3.54
	5	30.7	31.6	32.6	32.7	30.6	33	32.8	361.7		0.029	0.028	0.029	0.049	0.034	0.028	0.029	2.34
	6	30.9	33.1	33.9	30.9	31.5	31.9	32.7	286.3		0.034	0.033	0.028	0.016	0.035	0.034	0.034	2.31
		31.25	31.85	32.25	32.35	31.7333	32.2167	32.55	330.8		0.0298333	0.0306667	0.0311667	0.0323333	0.0326667	0.0311667	0.0328333	2.84833
		0.717635	0.736885	1.11848	0.977241	1.16562	0.877306	1.02908	31.5391		0.00360093	0.0018619	0.00231661	0.0115181	0.00225093	0.00231661	0.00248328	0.503405
Figure 2b		IL-6						IL-6						IL-6
		FimH						FimH						FimH
		0	20	100	250	LPS		0	20	100	250	LPS		0	20	100	250	LPS
	1	0.006	0.183	0.21	0.21	2.671		0.009	0.256	0.267	0.267	2.213		0.009	0.356	0.493	0.637	2.569
	2	0.004	0.167	0.203	0.234	2.316		0.006	0.256	0.249	0.305	2.472		0.007	0.316	0.413	0.573	2.586
	3	0.003	0.192	0.176	0.168	1.834		0.007	0.231	0.216	0.294	1.946		0.008	0.413	0.536	0.613	2.576
	4	0.009	0.213	0.231	0.198	1.86		0.006	0.221	0.297	0.211	2.131		0.009	0.311	0.561	0.628	2.13
	5	0.007	0.21	0.216	0.211	1.834		0.003	0.294	0.233	0.234	2.136		0.007	0.431	0.413	0.631	2.197
	6	0.006	0.168	0.167	0.234	2.573		0.007	0.237	0.256	0.238	2.431		0.009	0.316	0.493	0.594	2.213
		0.00583333	0.188833	0.2005	0.209167	2.18133		0.00633333	0.249167	0.253	0.258167	2.2215		0.00816667	0.357167	0.484833	0.612667	2.3785
		0.00213698	0.0199341	0.024452	0.0247258	0.388805		0.00196638	0.0259801	0.0280214	0.036799	0.199055		0.000983192	0.0530864	0.0614375	0.0248408	0.219289
Figure 2e		40								80							86							MI							MII
CD8a+		Wild	MD2	Wild	MD2	Wild	MD2			Wild	MD2	Wild	MD2	Wild	MD2		Wild	MD2	Wild	MD2	Wild	MD2		Wild	MD2	Wild	MD2	Wild	MD2		Wild	MD2	Wild	MD2	Wild	MD2
		PBS		FimH		LPS				PBS		FimH		LPS			PBS		FimH		LPS			PBS		FimH		LPS			PBS		FimH		LPS
	1	3.95	3.94	18.34	17.64	11.6	4.83		1	1.168	0.894	2.76	2.49	2.35	1.469		0.64	0.91	12.34	15.3	14.34	1.35		0.97	1.036	18.7	17.9	7.84	1.97		0.94	0.36	38.7	39.1	14.7	2.6
	2	3.25	3.67	16.54	20.67	13.71	3.64		2	1.346	0.846	2.93	2.31	2.13	1.346		0.41	1.06	10.34	10.41	10.34	1.46		0.34	1.079	12.4	12.7	7.1	1.34		1.03	0.46	39.7	36.7	12.4	2.76
	3	3.46	3.51	21.65	21.69	14.68	6.76		3	0.987	0.756	2.13	2.16	2.064	1.646		0.81	0.46	9.28	9.46	12.34	2.64		0.67	1.116	16.4	18.4	6.97	2.64		0.23	0.84	30.1	32.1	10.67	2.97
	4	3.76	3.26	20.73	15.34	10.56	5.13		4	0.813	1.346	2.56	2.67	2.461	0.873		0.94	0.67	15.43	11.34	11.06	0.97		1.35	0.943	15.4	11.9	10.3	2.13		0.45	0.13	29.8	28.4	12.6	3.13
	5	3.58	3.12	15.67	16.4	9.16	5.67		5	1.061	1.246	2.76	2.79	2.597	1.034		1.3	1.09	13.7	13.72	14.13	1.34		1.03	0.816	12.6	16.7	7.4	1.26		0.64	0.67	26.7	26.7	13.7	1.34
	6	3.61	3.59	16.64	14.67	12.5	3.65		6	1.467	0.716	2.84	2.66	2.064	0.764		0.63	0.94	11.6	10.67	10.97	2.64		1.13	0.943	17.2	11.7	8.3	3.13		0.37	0.31	33.4	27.9	11.5	1.56
		3.60167	3.515	18.2617	17.735	12.035	4.94667			1.14033	0.967333	2.66333	2.51333	2.27767	1.18867		0.788333	0.855	12.115	11.8167	12.1967	1.73333		0.915	0.988833	15.45	14.8833	7.985	2.07833		0.61	0.461667	33.0667	31.8167	12.595	2.39333
		0.241115	0.293718	2.44501	2.86976	2.03216	1.20394			0.239469	0.264187	0.28849	0.240555	0.225357	0.351113		0.308377	0.244029	2.2363	2.22849	1.70857	0.721545		0.358427	0.11009	2.52804	3.11668	1.23573	0.728105		0.320562	0.256859	5.21255	5.10232	1.45566	0.755822
		40								80							86							MI							MII
CD8a-		Wild	MD2	Wild	MD2	Wild	MD2			Wild	MD2	Wild	MD2	Wild	MD2		Wild	MD2	Wild	MD2	Wild	MD2		Wild	MD2	Wild	MD2	Wild	MD2		Wild	MD2	Wild	MD2	Wild	MD2
		PBS		FimH		LPS				PBS		FimH		LPS			PBS		FimH		LPS			PBS		FimH		LPS			PBS		FimH		LPS
	1	2.67	2.37	12.6	13.6	7.56	3.16		1	0.93	0.76	2.13	2.46	1.97	1.56		0.46	0.54	7.38	9.46	8.67	0.67		0.35	0.66	12.6	16.5	7.64	1.64		0.23	0.46	26.5	27.9	5.43	1.34
	2	1.67	3.06	10.76	10.6	9.76	4.16		2	0.67	1.23	2.46	2.37	1.81	1.03		0.59	0.53	9.46	8.13	9.64	0.94		0.64	0.68	15.7	10.3	7.03	1.56		0.6	0.13	20.4	26.7	6.7	0.75
	3	1.37	2.06	9.89	13.46	8.13	5.13		3	0.89	1.06	1.97	2.13	1.76	0.84		0.38	0.51	8.16	7.56	7.35	0.35		0.15	0.38	10.3	13.5	6.84	1.79		0.43	0.53	20.6	20.34	3.64	0.64
	4	3.67	2.16	14.35	14.67	6.56	2.34		4	1.32	0.84	1.84	2.58	2.16	1.37		0.65	0.49	7.13	6.13	6.46	0.99		0.94	0.87	12.4	14.7	9.63	1.3		0.56	0.35	22.3	26.7	4.95	0.97
	5	2.34	2.04	12.67	9.87	7.13	4.16		5	1.11	0.95	1.73	2.35	2.13	0.88		0.51	0.46	8.99	6.13	7.55	0.68		0.31	0.76	13.6	11.3	7.31	1.03		0.62	0.26	27.4	17.6	6.76	0.84
	6	1.97	1.03	10.6	8.13	6.67	3.64		6	0.67	0.68	2.64	2.26	1.73	0.76		0.59	0.49	6.43	8.78	6.86	0.84		0.56	0.75	10.4	11.7	7.1	2.13		0.76	0.76	20.3	21.6	5.31	1.3
		2.28167	2.12	11.8117	11.7217	7.635	3.765			0.931667	0.92	2.12833	2.35833	1.92667	1.07333		0.53	0.503333	7.925	7.69833	7.755	0.745		0.491667	0.683333	12.5	13	7.59167	1.575		0.533333	0.415	22.9167	23.4733	5.465	0.973333
		0.822689	0.655103	1.6774	2.5624	1.19232	0.957867			0.253489	0.203076	0.357403	0.155874	0.188538	0.321476		0.0993982	0.0294392	1.15843	1.37101	1.1895	0.233645		0.281952	0.165972	2.03568	2.33495	1.03525	0.382453		0.182611	0.220794	3.22082	4.20098	1.16819	0.289805

## Sheet: Figure 3
Figure 3 a
		OT-I							OT-II
		None	OVA	FimH	OVA+FimH	OVA+LPS			None	OVA	FimH	OVA+FimH	OVA+LPS
	1	0.13	0.67	0.63	25.3	21.1		1	1.32	1.84	0.97	26.7	20.4
	2	1.03	1.35	0.59	30.4	20.3		2	1.46	1.97	0.65	30.4	13.5
	3	0.56	1.23	1.03	20.4	16.4		3	2.13	1.66	0.34	28.4	15.4
	4	1.67	0.56	1.07	22.3	19.7		4	1.03	1.06	1.06	25.3	16.7
	5	0.67	0.35	0.67	25.4	18.5		5	0.97	0.88	1.05	26.7	18.7
	6	1.21	1.34	0.59	26.4	16.7		6	1.65	0.98	1.03	27.6	20.1
		0.878333	0.916667	0.763333	25.0333	18.7833			1.42667	1.39833	0.85	27.5167	17.4667
		0.541199	0.441437	0.224381	3.45871	1.92916			0.429636	0.479267	0.293598	1.75205	2.74421
Figure 3b		OT-I							OT-II
		None	OVA	FimH	OVA+FimH	OVA+LPS			None	OVA	FimH	OVA+FimH	OVA+LPS
	1	0.46	0.26	0.49	2.06	1.26		1	0.24	0.35	0.38	1.87	1.06
	2	0.06	0.07	0.38	1.56	1.03		2	0.46	0.22	0.39	1.03	0.78
	3	0.09	0.03	0.16	1.37	0.86		3	0.19	0.21	0.41	0.89	1.13
	4	0.13	0.04	0.12	2.26	1.35		4	0.57	0.13	0.06	1.67	1.16
	5	0.46	0.13	0.51	1.53	1.56		5	0.11	0.16	0.08	1.3	0.81
	6	0.24	0.41	0.09	2.23	0.79		6	0.13	0.29	0.09	1.05	1.19
		0.24	0.156667	0.291667	1.835	1.14167			0.283333	0.226667	0.235	1.30167	1.02167
		0.180997	0.150155	0.190936	0.392976	0.299294			0.188432	0.0816497	0.173983	0.391225	0.181043
Figure 3d		OT-I							OT-II
		None	OVA	FimH	OVA+FimH	OVA+LPS			None	OVA	FimH	OVA+FimH	OVA+LPS
	1	0.67	0.23	1.03	25.4	18.6		1	1.03	1.34	2.13	26.4	26.7
	2	0.76	0.16	1.056	23.4	13.4		2	1.23	1.56	0.64	30.3	26.3
	3	0.31	0.46	0.67	22.3	15.4		3	2.13	1.46	1.34	20.4	23.1
	4	1.06	1.06	0.33	32.4	22.3		4	0.67	0.94	1.03	22.4	22.1
	5	1.11	1.23	0.56	31.4	20.4		5	0.98	0.95	1.08	26.6	20.4
	6	1.03	1.03	1.23	30.9	26.7		6	1.03	0.67	0.67	28.3	23.1
		0.823333	0.695	0.812667	27.6333	19.4667			1.17833	1.15333	1.14833	25.7333	23.6167
		0.307224	0.466765	0.345767	4.44822	4.80236			0.500017	0.350638	0.548869	3.69306	2.44493
Figure 3e		OT-I							OT-II
		None	OVA	FimH	OVA+FimH	OVA+LPS			None	OVA	FimH	OVA+FimH	OVA+LPS
	1	0.59	0.36	0.66	49.7	35.4		1	0.6	1.03	1.32	20.3	16.5
	2	0.35	0.33	0.36	48.7	32.1		2	0.36	1.06	1.3	13.2	12.4
	3	0.46	0.98	0.98	30.4	26.4		3	0.59	0.98	0.66	15.4	13.5
	4	1.03	0.36	0.99	29.5	28.7		4	1.03	0.69	0.67	12.3	15.7
	5	0.67	1.03	0.56	36.4	23.5		5	1.03	0.35	0.46	16.4	12.7
	6	0.87	0.66	0.88	48.6	26.5		6	1.23	0.87	0.98	17.3	16.7
		0.661667	0.62	0.738333	40.55	28.7667			0.806667	0.83	0.898333	15.8167	14.5833
		0.253804	0.322056	0.254119	9.56342	4.32651			0.337086	0.270924	0.35969	2.89925	1.94362

## Sheet: Figure 4
Figure 4c
		OVA (257-264)							OVA (323-339)
		None	OVA	FimH	OVA+FimH	OVA+LPS			None	OVA	FimH	OVA+FimH	OVA+LPS
	1	2	9	1	99	65		1	0	2	1	157	103
	2	3	1	3	116	54		2	0	1	2	130	98
	3	0	0	2	115	106		3	1	0	1	124	78
	4	1	0	1	151	77		4	0	3	0	157	75
	5	0	9	0	137	75		5	0	0	0	164	74
	6	1	5	0	146	79		6	0	4	3	112	81
		1.16667	4	1.16667	127.333	76			0.166667	1.66667	1.16667	140.667	84.8333
		1.16905	4.28952	1.16905	20.4222	17.4126			0.408248	1.63299	1.16905	21.4072	12.4807
Figure 4d
		None	OVA	FimH	OVA+FimH	OVA+LPS
	1	0	0.64	0.34	88.7	68.3
	2	0	1.32	0.13	74.6	60.4
	3	1.3	1.03	0.33	75.4	58.4
	4	0.6	0.23	1.03	86.7	55.3
	5	0.97	0.13	1.06	81.3	67.6
	6	0.36	0.32	0	69.7	66.4
		0.538333	0.611667	0.481667	79.4	62.7333
		0.525677	0.477553	0.454727	7.43667	5.43311

## Sheet: Figure 5
Figure 5e
		None	OVA	FimH	OVA+FimH	OVA+LPS
	1	5	16	15	195	103
	2	9	15	16	135	95
	3	2	10	14	167	98
	4	4	3	5	197	154
	5	6	4	3	126	153
	6	3	1	2	165	166
		4.83333	8.16667	9.16667	164.167	128.167
		2.48328	6.43169	6.49359	29.4782	32.7378
Figure 5f		None	OVA	FimH	OVA+FimH	OVA+LPS
	1	3	13	15	183	126
	2	12	16	14	164	150
	3	5	5	13	135	103
	4	2	4	5	142	162
	5	1	3	3	198	98
	6	9	2	4	165	123
		5.33333	7.16667	9	164.5	127
		4.32049	5.84523	5.54977	23.839	25.2507

## Sheet: Figure 6
Figure 6a	CD40				CD80				CD86				MHC I				MHC II
	PBS	FimH	LPS		PBS	FimH	LPS		PBS	FimH	LPS		PBS	FimH	LPS		PBS	FimH	LPS
1	0.85	2.36	2.98		1.95	3.06	3.21		1.03	15.4	16.5		3.68	15.6	13.5		12.5	23.4	23.4
2	0.62	2.59	2.68		1.85	3.13	3.06		1.09	10.3	15.8		4.65	13.2	14.9		10.3	22.6	20.6
3	0.35	2.87	2.75		1.53	2.56	3.04		0.98	10.6	13.4		4.35	12.3	10.3		8.6	24.9	21.5
4	0.46	2.13	2.03		1.23	2.75	2.69		0.35	13.4	12.6		2.35	13.2	11.4		6.5	21.5	17.6
5	0.64	2.17	2.16		1.05	2.46	2.97		0.67	15.6	12.8		2.36	10.3	9.8		9.7	16.8	16.5
6	0.46	2.03	2.16		1.38	2.68	2.57		0.97	10.7	10.3		2.67	9.1	11.9		6.8	18.9	16.3
	0.563333	2.35833	2.46		1.49833	2.77333	2.92333		0.848333	12.6667	13.5667		3.34333	12.2833	11.9667		9.06667	21.35	19.3167
	0.177839	0.319651	0.391867		0.350908	0.269196	0.243283		0.284142	2.46387	2.27215		1.02383	2.31293	1.93666		2.2651	3.00316	2.9349
Figure 6c
	None	TRP2	FimH	TRP2+FimH	TRP2+LPS
1	49	48	42	3	9
2	48	47	41	2	13
3	40	30	42	3	10
4	42	28	24	4	11
5	31	31	23	2	9
6	32	43	26	1	4
	40.3333	37.8333	33	2.5	9.33333
	7.65942	9.15241	9.54987	1.04881	3.01109
Figure 6d
	None	TRP2	FimH	TRP2+FimH	TRP2+LPS
1	47	48	42	0	2
2	32	43	41	1	1
3	46	45	20	1	2
4	23	33	22	2	1
5	26	30	23	1	2
6	44	31	40	2	1
	36.3333	38.3333	31.3333	1.16667	1.5
	10.6708	7.89092	10.6521	0.752773	0.547723
Figure 6e
	None	TRP2	FimH	TRP2+FimH	TRP2+LPS
1	6	3	3	164	178
2	3	5	5	123	153
3	5	4	2	134	159
4	4	6	3	150	147
5	2	2	4	167	132
6	1	3	4	134	114
	3.5	3.83333	3.5	145.333	147.167
	1.87083	1.47196	1.04881	17.8624	22.1578

## Sheet: Figure 7
Figure 7 c
	None		PD-L1		FimH		FimH + PD-L1		LPS + PD-L1
	None	AH1	None	AH1	None	AH1	None	AH1	None	AH1
1	0.06	0.03	0.03	1.13	0.06	0.06	0.03	3.9	0.06	3.2
2	0.05	0.04	0.06	1.26	0.05	0.09	0.06	4.12	0.13	3.01
3	0.04	0.09	0.07	1.03	0.07	0.08	0.12	2.67	0.12	2.68
4	0.06	0.05	0.05	0.98	0.03	0.07	0.03	2.43	0.11	2.24
5	0.05	0.06	0.06	0.97	0.04	0.08	0.12	3.68	0.21	2.76
6	0.03	0.01	0.08	1.32	0.03	0.09	0.63	4.13	0.05	2.87
	0.0483333	0.0466667	0.0583333	1.115	0.0466667	0.0783333	0.165	3.48833	0.113333	2.79333
	0.0116905	0.0273252	0.017224	0.148155	0.0163299	0.0116905	0.231409	0.749224	0.0575036	0.328126
	None	PD-L1	FimH	PD-L1+FimH	PD-L1+LPS
1	3	35	3	213	198
2	2	36	1	216	187
3	1	64	4	183	135
4	1	53	2	154	124
5	2	68	2	146	162
6	1	34	3	165	134
	1.66667	48.3333	2.5	179.5	156.667
	0.816497	15.4229	1.04881	29.8312	30.6833

## Sheet: Figure 8
Figure 8b
BDCA1+	CD80				CD83				CD86				MHC class I				MHC class II
	PBS	FimH	LPS		PBS	FimH	LPS		PBS	FimH	LPS		PBS	FimH	LPS		PBS	FimH	LPS
1	13.1	38.4	33.4		1.3	3.63	3.45		0.35	1.86	1.63		7.5	23.6	16.3		90.3	184.6	150.3
2	9.5	37.5	32.4		1.4	3.57	3.27		0.46	1.78	1.59		7.3	22.4	15.7		87.6	173.5	146.9
3	14.2	28.7	26.5		0.87	2.87	2.68		0.16	1.13	1.35		5.3	18.7	12.1		68.4	138.5	155.9
4	9.7	26.7	28.7		1.1	3.24	2.57		0.32	1.68	1.31		5.1	16.5	13.5		67.3	164.3	146.6
	11.625	32.825	30.25		1.1675	3.3275	2.9925		0.3225	1.6125	1.47		6.3	20.3	14.4		78.4	165.225	149.925
	2.3824	5.98519	3.21507		0.23429	0.349893	0.433003		0.123929	0.329987	0.163299		1.27541	3.28126	1.94936		12.2401	19.6549	4.32233
BDCA3+
	CD80				CD83				CD86				MHC class I				MHC class II
	PBS	FimH	LPS		PBS	FimH	LPS		PBS	FimH	LPS		PBS	FimH	LPS		PBS	FimH	LPS
1	6.1	13.1	14.6		1.65	3.54	2.87		0.78	1.46	1.46		5.67	13.5	11.5		112	267	201
2	5.3	13.5	10.3		1.32	3.02	2.98		0.68	1.56	1.23		5.03	11.8	10.6		107	254	187
3	5	15.9	12.3		1.21	2.84	2.45		0.65	1.63	1.43		5.61	14.6	8.1		98	231	198
4	3.2	12.1	13.4		1.65	2.65	2.64		0.61	1.34	1.35		5.03	16.5	6.1		121	209	169
	4.9	13.65	12.65		1.4575	3.0125	2.735		0.68	1.4975	1.3675		5.335	14.1	9.075		109.5	240.25	188.75
	1.22474	1.61142	1.82665		0.226771	0.382742	0.236995		0.0725718	0.126062	0.102754		0.353034	1.97146	2.45		9.60902	25.6044	14.477
Figure 8d		80								83							86							MI							MII
BDCA1+		PBS	MD2	PBS	MD2	PBS	MD2			PBS	MD2	PBS	MD2	PBS	MD2		PBS	MD2	PBS	MD2	PBS	MD2		PBS	MD2	PBS	MD2	PBS	MD2		PBS	MD2	PBS	MD2	PBS	MD2
		PBS		FimH		LPS				PBS		FimH		LPS			PBS		FimH		LPS			PBS		FimH		LPS			PBS		FimH		LPS
	1	13.2	12.8	35.3	34.2	35.6	14.6		1	1.64	1.63	3.46	3.45	3.54	1.65		0.34	0.35	1.23	1.34	1.56	0.51		7.3	7.4	18.6	18.4	13.2	8.1		91.3	90.5	156.3	155.3	162	98.3
	2	12.8	12.5	33.2	31.1	37.6	14.1		2	1.76	1.68	3.39	3.31	3.41	1.75		0.36	0.42	1.03	1.25	1.59	0.35		6.9	7.2	17.5	18.1	11.4	7.9		80.1	86.5	147.6	146.8	160.3	93.5
	3	8.7	8.5	25.6	23.8	28.7	12.3		5	1.03	1.06	2.76	2.68	3.23	1.68		0.35	0.36	0.86	0.87	1.35	0.52		6.1	5.1	14.1	13.1	10.8	6.4		75.3	72.4	140.3	131.2	154.3	83.4
	4	8.3	8.6	26.4	26.8	26.5	11.6		6	0.98	0.79	2.51	2.75	3.26	1.54		0.32	0.29	0.89	0.83	1.26	0.34		6.7	4.8	12.8	12.8	8.2	5.4		71.2	62.3	131.2	115.4	156.7	80.2
		10.75	10.6	30.125	28.975	32.1	13.15			1.3525	1.29	3.03	3.0475	3.36	1.655		0.3425	0.355	1.0025	1.0725	1.44	0.43		6.75	6.125	15.75	15.6	10.9	6.95		79.475	77.925	143.85	137.175	158.325	88.85
		2.60832	2.37065	4.85069	4.59447	5.33604	1.42945			0.404753	0.436119	0.468259	0.389219	0.143527	0.0873689		0.0170783	0.0532291	0.168795	0.260048	0.160624	0.0983192		0.5	1.36473	2.7453	3.06485	2.06882	1.28193		8.68193	12.9914	10.6722	17.6164	3.47599	8.47447
		80								83							86							MI							MII
BDCA3		PBS	MD2	PBS	MD2	PBS	MD2			PBS	MD2	PBS	MD2	PBS	MD2		PBS	MD2	PBS	MD2	PBS	MD2		PBS	MD2	PBS	MD2	PBS	MD2		PBS	MD2	PBS	MD2	PBS	MD2
		PBS		FimH		LPS				PBS		FimH		LPS			PBS		FimH		LPS			PBS		FimH		LPS			PBS		FimH		LPS
	1	5.06	5.03	15.9	16.9	14.6	5.9		1	1.69	1.81	3.82	3.46	3.03	2.03		0.82	0.76	1.69	1.83	1.35	9.5		5.4	7.5	16.9	17.3	11.8	7.5		128	112	264	275	185	156
	2	5.01	4.81	15.7	16.1	14.1	5.6		2	1.58	1.48	3.75	3.42	2.94	1.81		0.7	0.72	1.57	1.85	1.32	9.6		4.9	5.5	16.4	16.6	11.3	7.1		121	118	254	250	183	131
	3	3.98	3.87	11.6	10.2	12.3	4.6		5	1.06	1.31	2.75	3.12	2.45	1.53		0.68	0.68	1.38	1.48	1.18	6.2		5.1	5.6	13.5	12.7	7.3	5.4		98	98	221	209	174	128
	4	3.79	3.36	13.8	12.5	11.2	5		6	1.12	0.96	2.89	3.14	2.44	1.04		0.51	0.63	1.35	1.36	1.15	5.8		4.6	3.8	12.4	11.8	7.6	4.8		103	102	218	187	173	98
		4.46	4.2675	14.25	13.925	13.05	5.275			1.3625	1.39	3.3025	3.285	2.715	1.6025		0.6775	0.6975	1.4975	1.63	1.25	7.775		5	5.6	14.8	14.6	9.5	6.2		112.5	107.5	239.25	230.25	178.75	128.25
		0.66878	0.786824	2.00416	3.13515	1.58008	0.585235			0.318787	0.35393	0.560796	0.179907	0.313953	0.42719		0.127639	0.0556028	0.161116	0.247521	0.0996661	2.05649		0.33665	1.51217	2.19241	2.75318	2.37908	1.30384		14.2945	9.14695	23.2002	39.6432	6.13052	23.7539

## Sheet: Sup-Figure
		IL-4								IL-17A
		PBS			FimH					PBS			FimH
		Wild	TLR-2	TLR-4	Wild	TLR-2	TLR-4			Wild	TLR-2	TLR-4	Wild	TLR-2	TLR-4
Fig S5.	1	10.5	15.4	13	11	12	15		1	0.42	0.51	5.5	5.4	5.7	5.9
	2	11	14.5	12.5	8	8.9	13		2	0.35	0.5	4.9	5.3	5.4	5.8
	3	12	13	13	9	9	8		3	0.42	0.42	4.8	4.3	4.8	4.5
	4	8	11	11	13	13	7		4	0.49	0.35	4.4	4.1	3.9	3.9
	5	9	8	9	14	15	12		5	0.34	0.33	3.8	3.4	3.7	3.2
	6	8.5	9.8	8.1	11	14	13		6	0.38	0.28	3.4	3.1	3.5	3.1
		9.83333	11.95	11.1	11	11.9833	11.3333			0.4	0.398333	4.46667	4.26667	4.5	4.4
		1.57056	2.85079	2.12603	2.28035	2.55376	3.14113			0.0554977	0.0941099	0.768548	0.94798	0.931665	1.23288
		GATA3								RORgt
		PBS			FimH					PBS			FimH
		Wild	TLR-2	TLR-4	Wild	TLR-2	TLR-4			Wild	TLR-2	TLR-4	Wild	TLR-2	TLR-4
	1	4.8	4.7	4.1	4.5	4.7	4.5		1	2.2	2.7	2.15	2.3	2.4	2.6
	2	4.4	4.5	3.8	4.2	4.1	3.8		2	2.1	2.4	2	2.2	2.3	2.2
	3	4	3.5	3.1	3.8	4	3.5		3	2.1	1.89	1.9	2	2	2.1
	4	3.4	3.1	3	3.5	3.1	3.5		4	1.9	1.8	1.8	1.8	1.8	2.05
	5	3.1	2.6	2.5	3	3	3		5	1.8	1.6	1.5	1.8	1.5	1.95
	6	2.8	2.5	2.5	2.6	2.3	2.6		6	1.78	1.5	1.4	1.6	1.4	1.9
		3.75	3.48333	3.16667	3.6	3.53333	3.48333			1.98	1.98167	1.79167	1.95	1.9	2.13333
		0.779102	0.938971	0.662319	0.718331	0.882421	0.65549			0.176635	0.471186	0.290545	0.266458	0.409878	0.252323
